# Supplementary material for: Tumor Microenvironment and Immune Response in Lip Cancer
Source: Cancers (Basel). 2023 Feb 25;15(5):1478. doi: 10.3390/cancers15051478 (PMC10001350; doi:10.3390/cancers15051478)
Supplement: Supplementary file 1 [file cancers-15-01478-s001.zip]

Archive with 1 entries (1 files):
- cancers-2215250-supplementary.pdf
